# Supplementary material for: Discovery of Novel Trace Amine-Associated Receptor 5 (TAAR5) Antagonists Using a Deep Convolutional Neural Network
Source: Int J Mol Sci. 2022 Mar 14;23(6):3127. doi: 10.3390/ijms23063127 (PMC8954676; doi:10.3390/ijms23063127)
Supplement: Supplementary file 1 [file ijms-23-03127-s001.zip]

Archive with 1 entries (1 files):
- ijms-1606344.pdf
